# Supplementary material for: A population study of the minicircles in Trypanosoma cruzi: predicting guide RNAs in the absence of empirical RNA editing
Source: BMC Genomics. 2007 May 24;8:133. doi: 10.1186/1471-2164-8-133 (PMC1892023; doi:10.1186/1471-2164-8-133)
Supplement: Additional File 1 — Predicted fully edited mRNAs for CL Brener strain of T. cruzi (FASTA format). Sequences were generated by manually inserting or deleting Us in the unedited message sequence following the known sequences of the corresponding T. brucei edited mRNAs, while preserving conservation of the resulting amino acid sequence. [file 1471-2164-8-133-S1.fas]

>CLB.ATPase6.edited (Avila et al. 1995)
AUGUUUUUAUUUUUUUUUUGUGAUUUAUUUUGGUUACGUUUAUUAUUAUGGUUAUAUUAUUGUGUGUGAUCCAGGUUAUGUUUUGUUGUGUAUUUUAAUUGUUUAUUAUUGAUAUUUGAUUUUUUAUUAUUUUGUUUAUUUGAUUUAUAUUUGUUUAUUGGUUUGUGUUUAUUUUUAUUGUUGUGGUUUAUGUUAUUUAAUUUGUAUAGUUUGAUUUUAUAUUAUUGUAUUACUUAUUUGAAUUUGUAUUUAUUAUUUUGUAUUGUUUUUUUGUAUUAUAUGUCGUUUUUAUUUUUAUUUUGUUUUUUGUUGGAUUUUUUUUUAUUUAAUAGUUUAUUGGUUGGUGAUAGUUUUAUGGAUGUUUUUUUUAUCCGUUUUUUGUUAUGUUUUUUGGAAUGUUUUUCUUUAUUGUGUCGUUGUUUGUCAACAUUUUUACGUUUGUUUUGUAAUUUAUUGUCAUCCCAUUUUUUAUUGUUGAUGUUUUUUGAUUUUUUAUAUUUUUUUUUUGUUUUUUUUAUUUUUUUUUGUUUUUUAGAUUUUUUAGGAUUUAUUUUAUUUGUUUUUGUGUUUUGUUUUUGUUUAUUAUUUUUUGGUUUUUUAUAUUUAUUGGAUUUGUUUGCAGCCAUAUUGCAGUUAUUUAUUUUUUGUAAUAUGAUUUUACAAUUGAUAAUGGAUUUUUUGUUAUUUUUGUUAUUUUGUUAG

>CLB.COIII.edited (GenBank #)
AuGuuuuuGuuuCGuuGUAUAUUUGuUGGUGUUAGUGGUGUUUUUGUUUUUUUAUCUUUACCCGCCAUUGUUAUUGUGUAUUGAUUAUUUUGUUUAUUAGGUUUUAUGUGUUUAUUAUUUGGGUGUUUUGUUUUUGUUGAUGUAUGUUUUAUUUUUUUUUUUGUAUGUUUGUUAUUUUGUUUGUUAGUUUUAUUUGUGGAUUUAUUUUGUGAUUUUUUACGUGGUAUUUUUGAUUUUUGUUGUUUAUUACGUGUUGUCCAAUAUUGUUUUAUUUGAUUUGUUAUUAGUGAAUUUAUUUUAUUUAUGGCAUUUUUUACCGUAGUUUUUGGUUUAUGUUUAUUUUUAUGUUGUGAGUUUGCUUUUGUUUUUUGUUUACCAUUAUUAUUUUGUUGUUUAUUAUGUGAUUAUGGUUUUGUUUUUUAUUGGUAUUUUUUAGAUUUGUUUAAUUUGUUGAUAAAUACAUUUUAUUUAUUUGUUAGCGGUUUAUUUGUUAAUUUUUGUUUGUUUUGUUUUUGAUUUAGGUUUUUUUGUUGUUGUUGUUUUGUAUUGUGAUUGAGUUUAUUAUUUGGUUUUUUAUUUUUGUGAAACCAAUUGUGGGAAUUUACAUUAUUAUUUGUUACAUUAAGUUGUGGUGUUUUUGGUUCUAUUUUAUUUUUAAUUGAUUUAUUACAUUUUACACAUGUUUUUUUAGGUGUAUUUUUGUUGUUUAUUUGUUUUGGUCGUUUAUUUAAUUUUUUGUGUAUGGAUACACGUUUUGUUUUUUUGUAUGUUGUUUGUUUGUAUUGACAUUUUGUUGAUUGUAUUUGAUUUUUUUUAUUGCGAUUUGUUUAUUUUGAUGUUUUAUGCGUUAUGUAUUUGUGUGUAUAAUUAUAUUUAUUUUUAUUUAUAUUUGUCUUUAAGAGUAACUAUUUAAA

>CLB.Cyb.edited 
AuGuuuuuuCGuGuuAGAuuuuuAuuAuuuuuuuuAuuGuuuAGGAAuuuGuGuuGUCUUCUAAUGUCAGGUUGCUUAUAUAGAAUAUAUGGAGUGGGGUUUAGUUUAGGUUUUUUUAUUAUGUUACAGAUAAUAUGUGGUGUCUGUUUAGCGUGAAUGUUUUUUAGUUGUUUUAUUUGUGCAAAUUGAUAUUUUAUUUUAUUUUUGUGAGAUUUUGAUUUAGGUUUUGUAAUUAGAAGUAUUCAUAUUUGUUUCACUUCCUUAUUAUAUUUUUUAUUAUAUGUGCAUAUAUUUAAAUGUAUAAUAUUGGUAAUUUUAUUCGACACACAUUUAUUAGUGUGAUUUGUAGGAUUUGUAUUAUUUAUGUUCAUAAUAGUUAUUGCAUUUAUUGGAUAUGUGUUACCAUGUACAAUGAUGUCUUAUUGAGGAUUAACAGUUUUUAGUAAUAUUUUAGCAACUGUACCUGUGAUCGGUCAGUGAUUGUGUUAUUGAAUAUGAGGUAGUGAAUUUAUAAAUGAUUUUACGCUUUUAAAACUUCACGUAUUACACGUUCUACUUCCUUUUGUAUUAAUAAUGGUAUUAUUUUUGCAUCUUUUUUGUUUACAUUAUUUUAUGAGUUCAGAUGCUUUUUGUGAUAGGUUUGCUUUUUAUUGUGAGCGACUUUGUUUUUGUAUGUGAUUUUAUUUGAGAGAUAUGUUUCUCGCAUUUUUCAUAUUAUUUUGUGUAAUGUACGUUAUUUUUAUAAAUUGAUAUUUCGUUUUCCAUGAAGAAUCUUGGGUCAUUGUUGAUACAUUAAAAACAUCCGAUAAAAUAUUACCCGAAUGAUUUUUCCUAUUUUUAUUUGGCUUCCUUAAAGCAGUGCCUGACAAAUUUAUGGGAUUAUUUUUGAUGGUAGUACUAUUAUUCGCAUUAUUUAUGUUUAUAUUAAAUUGCAUAUUGUGAUUUGUUUAUUGCAGAAGUUCUUUAUUAUGAUUAACAUAUUCAUUGAUUCUAUUCUAUAGUAUAUGAAUGAGUGGUUUUUUAGCUUUAUAUGUGGUACUUGCUUAUCCAAUAUGAAUGGAAUUACAGUAUUGAGUAUUAUUAUUAUUUUUAUUAGUUGUAUGUAGAUUAGAUUAG

>CLB.COII.internal (Kim et al. 1994)
AUGAGAGUUAUUUUGUCAUUUUGUGUGAGAUAUUUAAUAGAGUCUGUGAUAGUGUUAUUAUCUCUUGUGUGUGUUGUGUGUGUGUGAAAAUGUGUGCUGCUCCUUUCUACAGUUUUAUUUGUUACAAAGAUAAAUAAUAUAUAUUGUACAUGAGACUUUGUAUCAUCAAAGUUUGUGGAUACUUAUUGGUUUGUAAUAGGAGUCAUGUUUAUUAUGUGUUUACUAUUAAGAUUGUGUCUAUUGUUAUAUUUUGGUUGUUUGAAUUUUGUUAGUUUUGAUUUAUGUAAGGUAGUAGGUUUCCAAUGAUAUUGAGUAUAUUUUUUAUUUGGAGAGACUACAAUAUUUAGCAACUUAAUACUUGAAAGUGAUUACUUGGUGGGUGAUAUGCGUCUAUUGCAGUGUAAUCAUGUACUCACAUUAUUAAGUUUAGUAAUUUAUAAAUUGUGAGUAUCUGCUGUAGAUGUUAUCCAUUCAUUUACGUUAGCUAGUUUAGGUAUAAAGGUAGAuuGuAuACCGGGUAGGUGUAAUGAAAUCAUUUUAUUUGCAUCUAAUAAUGCAACAAUAUAUGGGCAAUGCAGCGAGUUAUGUGGGGUCUUACAUGGAUUUAUGCCAAUUGUUAUAUGUUUUAUAUAA

>CLB.CR3.panedited
AAAAAUAAAGAUAUGUAUAAAAUAUAGUAACAAUAuGuuuGAUUGuuuAAuuuuGUUAUUUUUuuGuuAuuuGuuuGuACAuuuuuuuuGUUUuuuAuuuGuuuGuGAuuuuuGuuuuuAuGuuuAuuAuuuGGuuuuuAuuuuuuGuuGGAuuuuuGuuuuuuGuuuAAuAGGGuuuAUUGuuGuGuuuAuuuuuuuuuuuuAuuuuAuCAuuuGAUAuGuAuAuCGAAuuGuuAuuuAuuAuuuAGUUCGUUuAUUAuuAuuAUUuuuAuAA

>CLB.CR4.ediued panedited
AUGuAUAGuuuGuGGuAuAuuuuuuuGuuGuuuuGuuuuuuGuuuuuAuuAUUUGUuuGuAuAGGuAuGuuuuAuuuAuuuuGuuAuAGuuGuuuAuuuuuuuuuGuuGuuuuAGGUUGuGAuuuuuuGuuAGUAuuuuGAuuGuAuAGuuuAuuuuuuuuGuGGCGuuAuAAuuuuGuuuAUuuuuuuuuuuuAuuuuGuuuuAuGUUUUUuAuAuuGUUGUUUUuuuuuGGuuuGuuuGGUuuuuuuuuAuAuuuuuuAUUGuGuuuuAuGuuGuuuuuuAAuuuAuuuuuuGuGuuGuuuuuuGUuuuGGUUGGuuuuuuuGuuuuuGuuuuuuuuuuuuGUuuAuGuuuAUUuuuGuuuGuAGuuGuuAuuAuuuuAuuGUUUGGGuAGuuAuuuuuAUUUGuGUAuAGGUUUAuuuAuAuGCGuuuuuuAuuuuAA

>CLB.MURF2.5'edited
AuGuuuGGuuGuuuuAAuuuAGuuuuAuuuuuAuGUUUUGAUUGuAGUCGUGUUUUUGAUUUAUUAUGUGUUAGAGCAUACGAUUUUAUUUUGUGAUGAUUUGAUUUAGAUUAUAUAUUGUAUGAUUUUGUAUUUGAUUUUGUGGUAUGCAUAACAUUUAUAUUUAUAUUUAUUUUAGGUUUUUUCGUUAGAAUCUUCUUUAGUUUUGUAUUUGUAUUAUUAUUUAUAACAUUUUUCGGUACAUACACAUUGUCUAUGUUAUAUAUAUACAGGUUACUAUAUAUUUUACAUAUAUAUAUUAUAUAAUUUCAUAUGUUUCUUUUUUACGUUCGGUAUUAAUUUUCUGAUAUAUUAUUUGGAAUUUUUUACGUUUAUAUUAUUUUAUCUGUUUUUUGAUUUUAUAAGUUUUUCAUGUUUUAUUUAUAAUUUUUUUGGUCUAUUCUUCACAUUUAAUAUCAUAUUUUGUACGUAUUUGUUUUGCUUAUUUUAUUUUAUAAUUUUUUUUUUAUUCUGUUUUAUAUUUUUUGUAAUACGUUGUUUAUUUGUAAUUGUAUUCGACUUUUUAUUUUUUAAUUUCGAUAUUUUUAUAUCAUUAACGUUAUGUGAUGUACAGUAUAUAGAUUUCGUGUGUUUCUUAAUAUUGUAUUUUAAUUAUAUAACAAAUUUCAUAUAUGGAUUUUAUUGUUUCAUAAUUAUAUUAGGGUUAAUUUUUUUAUUAUUAUACAUGGUACUUAAUUUAUAUUUUGGUUUUUUUUUUAUAAUUUAUGGAUUAAUAUCUUUUCUGAUAAAUUAUAUAUUCUGAAUAUAUAUAAUAUAUAGUAGAAGUUGUUAUAUAUUAAUGCCGUCUAUUUUAAUAUUUUUUAAGUUUAUUUAUUUUGAUGUUUUUUUAAUAUUUAUAUUUAUAUUAAUUUUGUUCAUAAUAUGUUUUUUUAGUUUUUUUUUAAAAGAUUUUUUAUUUUUGUCAUUGUUUUUUGAUAUAUUUGGAGCACUGUUUAAUUACGAUAUAUACACAUACUCUGUAUUUUAUUACCAUUUACACCAAUUUUGUGUAACGCAAUUAUUAUUUCUUUAUACGUAG

>CLB.ND3.edited
AuGAAUuCACGuuuAGUGuuuuAuACAuuAGAuuuGuGuuuuGuuAGuuGuuuAuuuuuuGuGuuAuuGACUACCAuuAuuuGuGuuuuGUUAuuuAUuuuuAuGAUAAUGuuAuuuuGuuuuuAuuGuAAuuuuuuGuuuuuAUGGUUUuuGuuuuAuAuuGuGuGuAuAGGGUGUUUAuGGuAuuuuuGGGAuCCAGuAUAUUUGUGuGAuAuCUUAuuAUuuuGuuuAuGGuGUUUUuuGuuAuAuuGUAUUUUGUUUGAAUUCUUAAAAUAA

>CLB.ND7.edited
AuGuuAuuuuuGGuGGuuuuuuuACAuuuAuAuCGUuuuACAuuuGGUCCGCAGCAuCCCGCAGCCCAUGGuGuuuuGuGuuGuuuAuuAuAUUUUuGUGGuGAAuuuAuuGuuuACAuUGAUUGuAuuAuAGGUUAUUUGCAUCGUGGUACAGAAAAGUUAUGUGAAUAUAAAACAAUAGAACAGUGUUUGCCGAUUUuUGAUAGGUUAGAuuAuGuuAGuGuuuGuuGuAAuGAACAuuuGuuGuCuuuAuGuuuuGAAuAuAuGuuGCGGuGuuAuuuGuCAuuACGuuGuGCAuuuAuGCGuuuGuuAAuuGuAGAAuuuACCCGuGGuuuuAAuGGuuuAuuAuGuAuAuCAuGUAuGGuuuuGGAuuuuGGuuGuuuGACUCCAuuAuuAuGAuCAuuuGAGGAACGUGAUAAGuuGAuGACAuuuuuuGAuuuuuGUUGuGGuuGGCGuAuGCAuuuAGCUUUCAuGGuuuuAuuGGGuACUCuuGAuGAuuuuGuuuuuGGuuuuGuuGAuuuuuuAuuAuuAuUGAuAAuAuCGuGuuuGuuuGuuAuGGAuuGuuAUGAuuuGuuGuuuGuGGGuAAUCGuuuGuuuuAuuuGCGuuuACGuGGuuuAuCGuuuuuuGAUUuGuAuGAuUUGGuuuUUAAUAGuuuAAGuGGuGuuuuGuCuCCuGCAuuAGGuAuGGuAuGGGAUuGUCGuuuAuuuAGuuGuuAUGAAUuAUAUUUUAuGuuuuGuuAuGAuuAuuGuuuuuGuuuuAuAGGuuAuGCGuuuGAUCGuuuAuuuuuACGuuuAuuuGAuAUGCGuAuGAGuuuGuuAAUUUGUAAACAAuGuuuuuuuGuuGGuuuuuuuGUUUUUGGuuuuGuuuGuuuGuuuGAuuAuuuGuAuuGuGAUAuAACCAuuGAGACCAuuAuuAuGuuGuuuuAuAGuuuGuGAuGuuGuuGuuuACCCGGuAuAUCAuuuGCUUGUGuuGAACACCCCAAGGGuGAGuAUUGuuuGuuAuuGUGuuuuuGuGUuGGuuuAuGUUCCCGuuuACGuuuACGuuGuGCGGAuuuuuuGCAUAUuuGuuuGuuAGAuGuuuGuuuACGuGGuuuuuuAuuGCAuGAuuuAGuuGCCGuuuuGGGuAAuAuUGAuGuuGuuuuuGGAuCCGuAGAUCGuuAG

>CLB.ND8.edited
AuGuuuuuuuuuGAuuuuuuAUUUUUuuuuuuuGuuuGuuuuuAuAuGuGUUUuGuuuGuuGuGuuACCAUUUGUUuACCCAuuGAAuuAACAAuuGuuAGuuuAuuAGUuCCuGGuGAACAuuuuuuGCGUUUUuAUUGGuGuGGuuuAGAACGuuGuAuuGCuuGuCGuuuAuGuGAuuuGGUUuGCCCuAGuuuAGCAuuGGAuGUUCGuGuuGGAuAuuuAAGuuuuGGuGGCCACCGuuuuGCCGAuuGUUUAACAuuAAGuuACCGCCGuuGuAuuuAuuGuGGuuuuuGuAuGCAuGuuuGCCCGACGGAUGCCAuuACACAUUCAuuGuuuGuuAuGuGuuuuuGuuGuuuAGCCAUGuAuuuAuuGGCACCCAAGuuuuuAuuGuuuGGuuGuuGuuuuAuGuuAuuuGAuuuuuAuuuGuGuuuuGuGuAG

>CLB.ND9.edited
AuGuuuAuAUuuuuAuGuuuAUUuCGuuuAuGuuuuuGuuuAAUUUUAuuuuAUUGuuuGuGuuGuAGAuGAUGUUUUGuuuGuuuuGuuGAuuGuAGUuuuuuAuuuuuuuAuuGuuuuGuuAGuuuuuuuuuGuuuuAUUGuAUGuuuuuAUUUUuuAAuuuGUGGuuuuuAUUUUuGuAUUGUuGuGAUUUGuuAuuGGuuGAuuuuuGuGUGUUUuGuuuuuGuCGuuuuAuGUUGuuGuAuAuuuuAuuuuGuuuAuuuuuGUGuAuuCGuuuGuGuuuuGUUUuGuGUuGuuuGuuuuuAuuuuuuGGGuuGuuuuuuAGuuuuAGuuGuuuuuGuuAuACAUUUuuAUUAUUAGAACGuGAAuGuuuuGAUUUGuuuGGUUUuuAuuuuGUUGGuAAuGAuGuuuuACAUCGuuuAuuuGuuGAuuGAUuuuuuGuuGGuuuuuuuuuGuuGAAAuGuuAuCCGUUAUUUGUGUUAuuuGuGuuAuuAuuuuGuAuAuuAuuGGAGGAAAUAAuAUGuACAuuuACAAuGuuGuuuuuGuuGuuGCAuACCAAuuuuuAuuuACAUuAuuuuAUGUAA

>CLB.RPS12.edited
AUGuuuuuuuuGCGuAuGuGAUUUUUGuAuGGuuGuuGUUuACGUUUuGuuuuGuuuGuuuuAuGuuAuuAuAuGAGCCCACGAuuACCCAGUUCCGGuAACCGUCGuGuGuuAuAuGCCGuAuuuuAUUUGuAuAGuuuuGuuuGGuGuGGCGUUUGuuuuuuuuGuGGuAuuuuuAuAuuGuCAuuuGCAuuAuuuAuuAuAGAAGGuGGuGGuuuuAuuGAuuuACCCGGAUAuAAAAuAUUAuCACGUAuuuGUUAuuAG
