# Supplementary material for: A population study of the minicircles in Trypanosoma cruzi: predicting guide RNAs in the absence of empirical RNA editing
Source: BMC Genomics. 2007 May 24;8:133. doi: 10.1186/1471-2164-8-133 (PMC1892023; doi:10.1186/1471-2164-8-133)
Supplement: Additional File 2 — Text file of predicted gRNAs. File contains predicted mRNA/gRNA hybridizations and scores for those predicted interactions. gRNAs were predicted from minicircle sequences using Smith-Waterman local alignments with predicted mRNA sequences listed in Additional File 1. [file 1471-2164-8-133-S2.txt]

Score: 224
	>Esmo.ATPase6.edited pan-edited
	uAAUUUGuAuAGuuuGAUUuuAuAUuAuuGuAuuACUUAUuuGAAuuuGUAuuuAu
	|||:|:::|||:||::|||:||||:||:|::|::|||||:|::||:|||||:||||
	AUUGAGUGUAUUAAGUUAAGAUAUGAUGAUGUGGUGAAUGAGUUUGAACAUGAAUA
	>gi|48714632|emb|AJ747938.1|

Score: 192
	>Esmo.ATPase6.edited pan-edited
	uAGuuuGAUUuuAuAUuAuuGuAuuACUUAUuuGAAuuuGUAuuuAuu
	||::|::|:||||||::|:|::|||||||||:|:||:|:||||:|||:
	AUUGAGUUGAAAUAUGGUGAUGUAAUGAAUAGAUUUGAGCAUAGAUAG
	>TCHRM63TF_2

Score: 192
	>Esmo.ATPase6.edited pan-edited
	AuAGuuuAUUGGuuGGuGAuAGuuuuAUGGAuGuuuuuuuuAUCCGuuuu
	|||:|:||:|:|::::|:|:|::||||:|:||| :|:|:||||||::|:|
	UAUUAGAUGAUCGGUUAUUGUUGAAAUGCUUACUGAGAGAAUAGGUGAGA
	>TCSPG23TF

Score: 192
	>Esmo.ATPase6.edited pan-edited
	uGAAuuuGUAuuuAuuAUUUuGuAuuGuuuuuuuGuAuuAUAuGuCGu
	::||:||::|||:||||||:|:||::::::|:|::||::|||:|||::
	GUUUGAAUGUAAGUAAUAAGAUAUGGUGGGAGAGUAUGGUAUGCAGUG
	>gi|1911507|gb|S80639.1|

Score: 188
	>Esmo.ATPase6.edited pan-edited
	uuAuuuuuAuuGuuGuGGuuuAuGuuAUuuAAUUUGuAuAGuuuGAUUuuAuAUuAuuGuAu
	:|| |||:|:||||::::|:||:|::|:|| |:||:|||||||::|:|:||||: ||::||:
	GAUUAAAGUGACAAUGUUAGAUGCGGUGAACUGAAUAUAUCAAGUUGAGAUAUGUUAGUAUG
	>TCKIE52TF

Score: 184
	>Esmo.ATPase6.edited pan-edited
	GuuGAuGuuuuuuGAUUUUuuAuAuuuuuuuuuuGuuuuuuuuAuu
	|:|:|::|::|:|:|:|:::||:|||||:|||||||:|:||::||:
	CGAUUGUAGGAGAUUGAGGGAUGUAAAAGAAAAACAGAGAAGGUAG
	>gi|48714712|emb|AJ748018.1|

Score: 184
	>Esmo.ATPase6.edited pan-edited
	UGGuuGGuGAuAGuuuuAUGGAuGuuuuuuuuAUCCGuuuuuuGuu
	:::|:::::|||:|:|:|:::|::|::||:|:|||||||:|:|:|:
	GUUAGUUGUUAUUAGAGUGUUUGUAGGAAGAGUAGGCAAGAGAUAG
	>gi|1911510|gb|S80603.1|

Score: 180
	>Esmo.ATPase6.edited pan-edited
	AAuuuGUAuuuAuuAUUUuGuAuuGuuuuuuuGuAuuAUAuGuCG
	||:||:|||::||:|:|||:|||::::|:||||||:||||::||:
	UUGAAUAUAGGUAGUGAAAUAUAGUGGAGAAACAUGAUAUGUAGU
	>TCGQN08TF

Score: 180
	>Esmo.ATPase6.edited pan-edited
	AuuGuuGuGGuuuAuGuuAUuuAAUUUGuAuAGuuuGAUUuuAuA
	|:|:|::|::|:|||:|:||::||||::||:|||:|:||:|:|:|
	UGAUAGUAUUAGAUAUAGUAGGUUAAGUAUGUCAGAUUAGAGUGU
	>gi|1911509|gb|S80602.1|

Score: 172
	>Esmo.ATPase6.edited pan-edited
	AuuGAuAuuuGAuuuuuuAuuAUUUUGuuuAuuuGAuuuAuAU
	||::|:|:|::|:::||:|:||||:||||||||::||::|||:
	UAGUUGUGAGUUGGGAAGUGAUAAGACAAAUAAGUUAGGUAUG
	>gi|1911512|gb|S80608.1|

Score: 172
	>Esmo.ATPase6.edited pan-edited
	GuAuuAUAuGuCGuuuuuAuuuuuAuuuuGuuuuuuGuuGGAu
	::|:||||::||::|:|:||::|:||||||:::|:|||||:||
	UGUGAUAUGUAGUGAGAGUAGGAGUAAAACGGGAGACAACUUA
	>gi|48714769|emb|AJ748075.1|

Score: 168
	>Esmo.ATPase6.edited pan-edited
	uuuGuuuuuGuuuAuuAUUUUUUGGuuuuuuAuAuuuAuuGGAuuuGu
	|||:|:||::|::||:||::| :::|:||:||:|::||:|:||||::|
	AAAUAGAAGUAGGUAGUAGGAUGUUAGAAGAUGUGGAUGAUCUAAGUA
	>gi|48714711|emb|AJ748017.1|

Score: 160
	>Esmo.ATPase6.edited pan-edited
	GuuGAuGuuuuuuGAUUUUuuAuAuuuuuuuuuuGuuuuuuuuAuu
	:|::||::|:||::|:|:|:||||: :|:|:|||:|:|||:|||:|
	UAGUUAUGAGAAGUUGAGAGAUAUGUGAGAGAAAUAGAAAGAAUGA
	>gi|48714609|emb|AJ747915.1|

Score: 160
	>Esmo.ATPase6.edited pan-edited
	uAGAuuuuuuAGGAuuuAuuuuAuuuGuuuuuGuGuuuuGuuuuuG
	||:||||:|||: |:|:||||:||||:|:|||||:::|:||:|:|:
	AUUUAAAGAAUUAUGAGUAAAGUAAAUAGAAACAUGGAGCAGAGAU
	>gi|1911505|gb|S80575.1|

Score: 156
	>Esmo.ATPase6.edited pan-edited
	GuuuuuuGuuAuGuuuuuuGGAAuGuuuuuCuuuAuuGu
	:|||:||||:|::::::|::|||::|||:|||||||::|
	UAAAGAACAGUGUGGGGAGUCUUGUAAAGAGAAAUAGUA
	>TCTCX06TF

Score: 156
	>Esmo.ATPase6.edited pan-edited
	GuuGAuGuuuuuuGAUUUUuuAuAuuuuuuuuuuGuuuuuuuuAu
	:||:|::|:|:||:|||:|:|| |:|:||||:||||||:||:||:
	UAAUUGUAGAGAAUUAAGAGAUUUGAGAAAAGAACAAAGAAGAUG
	>EMAKF44TF_2

Score: 152
	>Esmo.ATPase6.edited pan-edited
	AGuuAuuuAuuuuuuGuAAuAuGAuuuuACAAuuGAuAAuGGAu
	|::|||:||:|:|||||||:||:|||||| |||||||||||:|:
	UUGAUAGAUGAGAAACAUUGUAUUAAAAUUUUAACUAUUACUUG
	>gi|48714696|emb|AJ748002.1|

Score: 152
	>Esmo.ATPase6.edited pan-edited
	uGAAuuuGUAuuuAuuAUUUuGuAuuGuuuuuuuGuAuuAUAuGuCGuuu
	|:||:|:::|| ||:||||::::|||:|:|::|||||:||:|| ||:||:
	AUUUGAGUGUACAUGAUAAGGUGUAAUAGAGGAACAUGAUGUAGAGUAAG
	>gi|48714683|emb|AJ747989.1|

Score: 152
	>Esmo.ATPase6.edited pan-edited
	uGAuAAuGGAuuuuuuGuuAuuuuuGuuAuuuuGuuAG
	:||:||:::|:|:||::|:||:|||:|||||:|||||:
	GCUGUUGUUUGAGAAGUAGUAGAAAUAAUAAGACAAUU
	>EMAH436TR

Score: 152
	>Esmo.ATPase6.edited pan-edited
	AuuAuuGuGuGuGAuCCAGGuuAuGuuuuGuuGuGuAuuuuAAU
	||||:|||:|:::|| ||::|:|::|:|:::||||||:|:||||
	UAAUGACAUAUGUUAAGUUUAGUGUAGAGUGACACAUGAGAUUA
	>gi|48714735|emb|AJ748041.1|

Score: 148
	>Esmo.ATPase6.edited pan-edited
	uAGAuuuuuuAGGAuuuAuuuuAuuuGuuuuuGuGuuuuGuuu
	:|:||:|:|:|: |||:|:||:|::|:|:|||:||||||||||
	GUUUAGAGAGUUAUAAGUGAAGUGGAUAGAAAUACAAAACAAA
	>gi|1911506|gb|S80581.1|

Score: 144
	>Esmo.ATPase6.edited pan-edited
	uGuAuuAUAuGuCGuuuuuAuuuuuAuuuuGuuuuuuGuuGG
	|:||:||:||:| :|:|:||:|::||||:|:|:|:||||||:
	AUAUGAUGUAUAAUAGAGAUGAGGAUAAGAUAGAGAACAACU
	>EMAOB41TR_2

Score: 136
	>Esmo.ATPase6.edited pan-edited
	GuuGAuGuuuuuuGAUUUUuuAuAuuuuuuuuuuGuuuuuuuuAuu
	::|||::| ||:|:|:|::|:|:||||:|||::|||: :|:|||:|
	UGACUGUACAAGAUUGAGGAGUGUAAAGAAAGGACAGCGAGAAUGA
	>gi|1911514|gb|S80610.1|

Score: 136
	>Esmo.ATPase6.edited pan-edited
	uGUAuuuAuuAUUUuGuAuuGuuuuuuuGuAuuAUAuGuC
	|::||::|:||||:|:| :::|:||:|||||::|:|::||
	AUGUAGGUGAUAAGAUACGGUAGAAGAACAUGGUGUGUAG
	>gi|48714748|emb|AJ748054.1|

Score: 132
	>Esmo.ATPase6.edited pan-edited
	uuGAuAAuGGAuuuuuuGuuAuuuuuGuuAuuuuGuuAG
	|::|:||||:|:|: :::|:||:||::||||::|||:||
	AGUUGUUACUUGAGUGGUAGUAGAAGUAAUAGGACAGUC
	>gi|48714665|emb|AJ747971.1|

Score: 128
	>Esmo.ATPase6.edited pan-edited
	uGAuuuAUUUUGGuuACGuuuAuuAUUAuGGuuAuAuuAuuGuG
	|:|:|:||:|||::|||::|:||||  |:|:|||:|||||:::|
	AUUGAGUAGAACUGAUGUGAGUAAUCUUGCUAAUGUAAUAGUGC
	>gi|48714765|emb|AJ748071.1|

Score: 124
	>Esmo.ATPase6.edited pan-edited
	GAuAAuGGAuuuuuuGuuAuuuuuGuuAuuuuGuuAG
	:||||:::||:|::|::|||:|||:|||| :||||||
	UUAUUGUUUAGAGGAUGAUAGAAAUAAUAUGACAAUC
	>EMAIL06TF_2

Score: 112
	>Esmo.ATPase6.edited pan-edited
	GuuuuGuuuuuGuuuAuuAUUUUUUGGuuuuuuAuAuuuAuuGGAu
	:||:|:||:|::|:|||:|::|| ::|  :|||||||:||:||:||
	UAAGAUAAGAGUAGAUAGUGGAAUGUCUUGAAAUAUAGAUGACUUA
	>EMAIL06TF

Score: 112
	>Esmo.ATPase6.edited pan-edited
	GuuuuGuuuuuGuuuAuuAUUUUUUGGuuuuuuAuAuuuAuuGGAu
	:||:|:|::|::|:||::||:|| ::|  :||||||||||:||:||
	UAAGAUAGGAGUAGAUGGUAGAAUGUCUUGAAAUAUAAAUGACUUA
	>gi|48714757|emb|AJ748063.1|

Score: 112
	>Esmo.ATPase6.edited pan-edited
	GuuuuGuuuuuGuuuAuuAUUUUUUGGuuuuuuAuAuuuAuuGGAu
	:||:|:|::|::|:||::||:|| ::|  :||||||||||:||:||
	UAAGAUAGGAGUAGAUGGUAGAAUGUCUUGAAAUAUAAAUGACUUA
	>gi|48714749|emb|AJ748055.1|

Score: 104
	>Esmo.ATPase6.edited pan-edited
	uGUUUUGuAAuuuAuuGuCAUCCCAUUUuuuAuuGuuGAuGuuu
	:::|:|:|||||:||:::|| |  |:||:|:||:|||||::|:|
	GUGAGAUAUUAAGUAGUGGUUGUUUGAAGAGUAGCAACUGUAGA
	>gi|1911508|gb|S80601.1|

Score: 100
	>Esmo.ATPase6.edited pan-edited
	uuAuuuuAuuuGuuuuuGuGuuuuGuuuuuGuuuAuu
	:|||::|||:|:| ::||| |:|||||:|::|:|||:
	GAUAGGAUAGAUAUGGACAGAGAACAAGAGUAGAUAG
	>gi|48714774|emb|AJ748080.1|

Score: 100
	>Esmo.ATPase6.edited pan-edited
	GuuuuuuuuAuuuuuuuuuGuuuuuuAGAuu
	::|||:||:||:|::|::::: :|:||||||
	UGAAAGAAGUAGAGGAGGGUGUGAGAUCUAA
	>gi|48714744|emb|AJ748050.1|

Score: 200
	>COIII consensus
	AGUUUUAUUUGUGGAUUUAUUUUGUGAUUUUUUACGUGGUAUUUUUGAUU
	|:|:|:|::|:|::|:|||:|:::|:|::|:||||:|:||||::|::|:|
	UUAGAGUGGAUAUUUGAAUGAGGUAUUGGAGAAUGUAUCAUAGGAGUUGA
	>gi|48714636|emb|AJ747942.1|

Score: 196
	>COIII consensus
	AUUAUUAUUUGUUACAUUAAGUUGUGGUGUUUUUGGUUCUAUUUUAUUU
	||:|:|||::::|||||:||:||:||:|:|:||::||||:||:|:||:|
	UAGUGAUAGGUGAUGUAGUUUAAUACUAUAGAAGUCAAGGUAGAGUAGA
	>EMAAC12TR

Score: 192
	>COIII consensus
	UUGUUGAUUGUAUUUGAUUUUUUUUAUUGCGAUUUGUUUAUUUUGAUG
	|::||:|:|::|:|::|||:|:|::||::||||||::||||:|::|::
	AGUAAUUGAUGUGAGUUAAGAGAGGUAGUGCUAAAUGAAUAGAGUUGU
	>CMAKD28TR

Score: 188
	>COIII consensus
	GUUGUUUAUUUGUUUUGGUCGUUUAUUUAAUUUUUUGUGUAUGGAUA
	::::|:|||:||:|::::||::||||:|||||:|::||||||:||:|
	UGGUAGAUAGACGAGGUUAGUGAAUAGAUUAAGAGGCACAUAUCUGU
	>TCGES58TR

Score: 184
	>COIII consensus
	AUGUGUUUAUUAUUUGGGUGUUUUGUUUUUGUUGAUGUAUGUUUUA
	||:::|:||::|::||:::::|||:|::|:||::|::||||||:||
	UAUGUAGAUGGUGGACUUGUGAAAUAGGAGCAGUUGUAUACAAGAU
	>TCGNE14TF

Score: 184
	>COIII consensus
	GUUUUUGUUUUUUUAUCUUUACCCGCCAUUGUUAUUGUGUAUUGAU
	:|||:|::|:|||:|||||:||||:|||:|:|:|||::|||:|:|:
	UAAAGAUGAGAAAGUAGAAGUGGGUGGUGAUAGUAAUGCAUGAUUG
	>TCSDB52TF

Score: 180
	>COIII consensus
	UGAUUUAGGUUUUUUUGUUGUUGUUGUUUUGUAUUGUGAUUGAGU
	|:|:|||::|::|:|||:||:|:|::|||::|||:||||||:|:|
	AUUGAAUUUAGGAGAACGACGAUAGUAAAGUAUAGCACUAAUUUA
	>gi|48714773|emb|AJ748079.1|

Score: 180
	>COIII consensus
	GUUUAUUUUGAUGUUUUAUGCGUUAUGUAUUUGUGUGUAUAAUUA
	:|:|||:|::|::::|:|::|:|:||::|::|||:||||:|||:|
	UAGAUAGAGUUGUGGAGUGUGUAGUAUGUGGACAUACAUGUUAGU
	>gi|48714638|emb|AJ747944.1|

Score: 180
	>COIII consensus
	AUUUGUUAGCGGUUUAUUUGUUAAUUUUUGUUUGUUUUGUUUUUG
	|:|::|||:|:::|||::::::||:||::::|:||:||||:|:|:
	UGAGUAAUUGUUGAAUGGGUGGUUGAAGGUGAGCAGAACAGAGAU
	>gi|48714649|emb|AJ747955.1|

Score: 180
	>COIII consensus
	GUUUUUGAUUUAGGUUUUUUUGUUGUUGUUGUUUUGUAUUGUGAU
	||:|:|:|::||:||:|:|:||:|:||:|::|||:|||:|:::|:
	CAGAGAUUGGAUUCAGAGAGACGAUAAUAGUAAAGCAUGAUGUUG
	>TCGDK28TF

Score: 176
	>COIII consensus
	UGCUUUUGUUUUUUGUUUACCAUUAUUAUUUUGUUGUUUAUUAU
	|:||||::|:|:||::|||||||:|:||:|:|:|::|:||::||
	AUGAAAGUAGAGAAUGAAUGGUAGUGAUGAGAUAGUAGAUGGUA
	>gi|48714635|emb|AJ747941.1|

Score: 176
	>COIII consensus
	UGCUUUUGUUUUUUGUUUACCAUUAUUAUUUUGUUGUUUAUUAU
	|:||||::|:|:||::|||||||:|:||:|:|:|::|:||::||
	AUGAAAGUAGAGAAUGAAUGGUAGUGAUGAGAUAGUAGAUGGUA
	>gi|48714631|emb|AJ747937.1|

Score: 176
	>COIII consensus
	uCGuuGUAUAUUUGNUGGUGUUAGUGGUGUUUUUGUUUUUUUAUCUUUAC
	||::|::|||:|:: ::|:::||||:||:|:|:|||::|:|:|:||:|||
	AGUGAUGUAUGAGUGGUCGUGAUCAUCAUAGAGACAGGAGAGUGGAGAUG
	>gi|48714620|emb|AJ747926.1|

Score: 172
	>COIII consensus
	AUUUUAUUUAUGGCAUUUUUUACCGUAGUUUUUGGUUUAUGUU
	|:||||||:|:::||:|::|||||:|||||||:::||:|::|:
	UGAAAUAAGUGUUGUGAGGAAUGGUAUCAAAAGUUAAGUGUAG
	>TCIQB81TF

Score: 172
	>COIII consensus
	AUGUGUUUAUUAUUUGGGUGUUUUGUUUUUGUUGAUGUAUGUU
	||:::|::||||::::::::||:|::|:||||::|||:|::|:
	UAUGUAGGUAAUGGGUUUGUAAGAUGAGAACAGUUACGUGUAG
	>CLARU11TF

Score: 168
	>COIII consensus
	UAGAUUUGUUUAAUUUGUUGAUAAAUACAUUUUAUUUAUUUGUUAGCG
	:|:|:||::|:||:||::||||| |:|||||||||:||||::::|:|:
	GUUUGAAUGAGUUGAAUGACUAUAUGUGUAAAAUAGAUAAGUGGUUGU
	>EMAPO74TR

Score: 168
	>COIII consensus
	GUUUUGUAUUGUGAUUGAGUUUAUUAUUUGGUUUUUUAUUUU
	:|:|::||:|:|||||:|::|||:|||:|:|||:||:|:|::
	UAGAGUAUGAUACUAAUUUGAAUGAUAGAUCAAGAAGUGAGG
	>gi|48714627|emb|AJ747933.1|

Score: 160
	>COIII consensus
	UAAUUUUUUGUGUAUGGAUACACGUUUUGUUUUUUUGUAUGUUGUU
	:|||:|:|::::||::|||| ||:|:|||||:|:|||||:::::|:
	GUUAGAGAGUGUAUGUCUAUUUGUAGAACAAGAGAACAUGUGGUAG
	>gi|48714618|emb|AJ747924.1|

Score: 160
	>COIII consensus
	UAAUUUUUUGUGUAUGGAUACACGUUUUGUUUUUUUGUAUGUUGUU
	|||::::|:::::|||:||| ||:::|::::|:|||||||::|:::
	AUUGGGGAGUGUGUACUUAUUUGUGGAGUGGAGAAACAUAUGAUGG
	>gi|48714734|emb|AJ748040.1|

Score: 160
	>COIII consensus
	UAAUUUUUUGUGUAUGGAUACACGUUUUGUUUUUUUGUAUGUUGUU
	|||::::|:::::|||:||| ||:::|::::|:|||||||::|:::
	AUUGGGGAGUGUGUACUUAUUUGUGGAGUGGAGAAACAUAUGAUGG
	>gi|48714732|emb|AJ748038.1|

Score: 160
	>COIII consensus
	UAAUUUUUUGUGUAUGGAUACACGUUUUGUUUUUUUGUAUGUUGUU
	||||:::|:::::|||:||| ||:::|::::|:|||||||::|:::
	AUUAGGGAGUGUGUACUUAUUUGUGGAGUGGAGAAACAUAUGAUGG
	>TCKDT77TR

Score: 156
	>COIII consensus
	UUUGAUUUAGGUUUUUUUGUUGUUGUUGUUUUGUAUUGUGAUUGA
	|:::|:|||::|:|: :::|:::|:|::::||::|||::|||::|
	AGGUUGAAUUUAGAGUGGUAGUGAUAGUGGAAUGUAAUGCUAGUU
	>TCMD963TF

Score: 156
	>COIII consensus
	ACAUUUUACACAUGUUUUUUUAGGUGUAUUUUUGUUGUU
	|||:|:|||||||:::|:|:|||:|:||:|:||||||||
	UGUGAGAUGUGUAUGGAGAGAUCUAUAUGAGAACAACAA
	>gi|48714644|emb|AJ747950.1|

Score: 156
	>COIII consensus
	uuCGuuGUAUAUUUGNUGGUGUUAGUGGUGUUUUUGUUUUUUUAU
	|||:||:||:|:|:: |::::|||:||:|:||:||:|:|:||:|:
	AAGUAAUAUGUGAGUGAUUGUAAUUACUAUAAGAAUAGAGAAGUG
	>gi|48714746|emb|AJ748052.1|

Score: 152
	>COIII consensus
	UGUUGUUUAUUUGUUUUGGUCGUUUAUUUAAUUUUUUGUGUAUG
	|:|::|:|||:|||||:::||:|::|||:||:||: :||||||:
	AUAGUAGAUAGACAAAGUUAGUAGGUAAGUUGAAGUGCACAUAU
	>gi|48714767|emb|AJ748073.1|

Score: 152
	>COIII consensus
	ACAUUUUACACAUGUUUUUUUAGGUGUAUUUUUGUUGU
	|||:|:|||||||:::|:|:|||:|:||:|:|||||||
	UGUGAGAUGUGUAUGGAGAGAUCUAUAUGAGAACAACA
	>gi|48714651|emb|AJ747957.1|

Score: 148
	>COIII consensus
	GUUGUUUAUUUGUUUUGGUCGUUUAUUUAAUUUUUUGUGUAUG
	:|:::|||:|::::|:::||:|:|||:||||:|: ||::||::
	UAGUGAAUGAGUGGAGUUAGUAGAUAGAUUAGAGUACGUAUGU
	>gi|48714680|emb|AJ747986.1|

Score: 148
	>COIII consensus
	GUUUAUUAUUUGGGUGUUUUGUUUUUGUUGAUGUAUGUUUUAU
	:|:|||||||::: |::::|:|::|::|:||:::||||||:||
	UAGAUAAUAAGUUGAUGGGAUAGGAGUAGCUGUGUACAAAGUA
	>TCGXG08TF

Score: 144
	>COIII consensus
	GUGUUGUCCAAUAUUGUUUUAUUUGAUUUGUUAUUAGUGAAU
	::||::|| ||:|:|::::||::|:|::||||||:||||||:
	UGCAGUAGCUUGUGAUGGGAUGGAUUGGACAAUAGUCACUUG
	>TCHRM63TF

Score: 140
	>COIII consensus
	UUGUAUUUGAUUUUUUUUAUUGCGAUUUGUUUAUUUUGAUG
	|::||:|::|::::|:|||:|: :||:|:|:|||:||||::
	AGUAUGAGUUGGGGAGAAUGAUAUUAGAUAGAUAGAACUGU
	>gi|48714681|emb|AJ747987.1|

Score: 140
	>COIII consensus
	UUGUUGAUUGUAUUUGAUUUUUUUUAUUGCGAUUUGUUUAU
	||:|::||::||: ::||:||::||||::|:||||:|::||
	AAUAGUUAGUAUGUGUUAGAAGGAAUAGUGUUAAAUAGGUA
	>gi|48714662|emb|AJ747968.1|

Score: 140
	>COIII consensus
	UGAUGUUUUAUGCGUUAUGUAUUUGUGUGUAUAAUUAUAUU
	|||::|:|:|:: |||||:|||:|:||||||:||:||||::
	ACUGUAGAGUGUUCAAUAUAUAGAUACACAUGUUGAUAUGG
	>gi|48714763|emb|AJ748069.1|

Score: 140
	>COIII consensus
	UUGUGUAUGGAUACACGUUUUGUUUUUUUGUAUGU
	|::|:||:::|:||||||:|::|:|||:||||::|
	AGUAUAUGUUUGUGUGCAGAGUAGAAAGACAUGUA
	>gi|48714736|emb|AJ748042.1|

Score: 132
	>COIII consensus
	AUUAUUAUUUUGUUGUUUAUUAUGUGAUUAUGG
	|:|||:|||:|::|:::|||:|::|:|||||:|
	UGAUAGUAAGAUGAUGGAUAGUGUAUUAAUAUC
	>EMAKZ02TR

Score: 128
	>COIII consensus
	GUAUUGAUUAUUUUGUUUAUUAGGUUUUAUGUGUUUAU
	::||::|:|||::::|:|||:||:| ::|||||::||:
	UGUAGUUGAUAGGGUAGAUAGUCUAUGGUACACGGAUG
	>EMAKF44TF

Score: 128
	>COIII consensus
	AGUUUUUGGUUUAUGUUUAUUUUUAUGUUGUGAGUUUGCUUUUG
	|:|:|:|:|| :|::|||||::|:|:::|||:|||| :||:|||
	UUAGAGAUCAUGUGUAAAUAGGAGUGUGACAUUCAAUUGAGAAC
	>TCSIZ06TR_2

Score: 124
	>COIII consensus
	UUUUUAUUGGUAUUUUUUAGAUUUGUUUAAUUUGUUGAUAAAUACAUUU
	|:|:||:|: :|: :|::|:|:|:::|:||::::||||:| |||||||:
	AGAGAUGAUAGUGUGAGGUUUGAGUGAGUUGGGUAACUGUGUAUGUAAG
	>gi|48714637|emb|AJ747943.1|

Score: 124
	>COIII consensus
	UUUUUAUUGGUAUUUUUUAGAUUUGUUUAAUUUGUUGAUAAAUACAUUU
	|:|:||:|: :|: :|::|:|:|:::|:||::::||||:| |||||||:
	AGAGAUGAUAGUGUGAGGUUUGAGUGAGUUGGGUAACUGUGUAUGUAAG
	>gi|48714626|emb|AJ747932.1|

Score: 124
	>COIII consensus
	GUAUGUUGUUUGUUUGUAUUGACAUUUUGUUGAUUGUAUUUGA
	|||::||:|:|:|:|::|:::||  ||:::::|:||||:|::|
	CAUGUAAUAGAUAGAUGUGGUUGAUAAGUGGUUGACAUGAGUU
	>gi|48714616|emb|AJ747922.1|

Score: 124
	>COIII consensus
	GUAUGUUGUUUGUUUGUAUUGACAUUUUGUUGAUUGUAUUUGA
	|||::||:|:|:|:|::|:::||  ||:::::|:||||:|::|
	CAUGUAAUAGAUAGAUGUGGUUGAUAAGUGGUUGACAUGAGUU
	>gi|48714614|emb|AJ747920.1|

Score: 120
	>COIII consensus
	UUGGUUUUUUAUUUUUGUGAAACCAAUUGUGGGAAUUUACAU
	:|::|:||:||:|::|||:||  ||||::|:|:|||:|||||
	GAUUAGAAGAUGAGGACAUUUGAGUUAGUAUCUUUAGAUGUA
	>TCSPI83TR

Score: 120
	>COIII consensus
	GAUUUGUUUAAUUUGUUGAUAAAUACAUUUUAUUUAUUUGUUAGCGGU
	:||:|:|:|| :||::|:|:|||:| ||| ||:|:|::|||||:|::|
	UUAGAUAGAUCGAAUGAUUGUUUGUUUAAUAUGAGUGGACAAUUGUUA
	>gi|48714630|emb|AJ747936.1|

Score: 120
	>COIII consensus
	GUGAGUUUGCUUUUGUUUUUUGUUUACCAU
	:|||:|:|:||:|:::|||:|:|||||||:
	UACUUAGAUGAGAGUGAAAGAUAAAUGGUG
	>EMAQ923TF

Score: 120
	>COIII consensus
	GAUUUGUUUAAUUUGUUGAUAAAUACAUUUUAUUUAUUUGUUAGCGGU
	:||:|:|:|| :||::|:|:|||:| ||| ||:::|::|||||:|::|
	UUAGAUAGAUCGAAUGAUUGUUUGUUUAAUAUGGGUGGACAAUUGUUA
	>gi|48714628|emb|AJ747934.1|

Score: 116
	>COIII consensus
	UAUUUGUUAAUUUUUGUUUGUUUUGUUUU
	||:||::|||:|||::|:|:||||||:|:
	AUGAAUGAUUGAAAGUAGAUAAAACAGAG
	>EMAKS67TF_2

Score: 116
	>COIII consensus
	UAUUUGUUAAUUUUUGUUUGUUUUGUUUU
	||:||::|||:|||::|:|:||||||:|:
	AUGAAUGAUUGAAAGUAGAUAAAACAGAG
	>gi|48714663|emb|AJ747969.1|

Score: 116
	>COIII consensus
	AUUUGUUAGCGGUUUAUUUGUUAAUUUUU
	|:|::|||:|:::|||::::::||:||::
	UGAGUAAUUGUUGAAUGGGUGGUUGAAGG
	>gi|48714652|emb|AJ747958.1|

Score: 112
	>COIII consensus
	UGGUUCUAUUUUAUUUUUAAUUGAUUUAUUACAU
	|:|||||||:|| |:||:||:::|:|:||||||:
	AUCAAGAUAGAACAGAAGUUGGUUGAGUAAUGUG
	>EMAPZ59TF_2

Score: 108
	>COIII consensus
	uCGuuGUAUAUUUGNUGGUGUUAGUGGUGUUUU
	||::|::|||:|:: ::|:::||||:||:||:|
	AGUGAUGUAUGAGUGGUCGUGAUCAUCAUAAGA
	>gi|48714660|emb|AJ747966.1|

Score: 132
	>CLB.CR3.panedited 
	ACAuuuuuuuuGUUUuuuAuuuGuuuGuGAuuu
	|||:|||:||:::||:|:||:::|:|:::|:||
	UGUGAAAGAAGUGAAGAGUAGGUAGAUGUUGAA
	>EMACW52TR

Score: 132
	>CLB.CR3.panedited 
	GuuuGuACAuuuuuuuuGUUUuuuAuuuGuuuGuGAuuu
	:||::||||: |::|:|:|:::||||:|:|||:|:||:|
	UAAGUAUGUGUAGGAGAUAGGGAAUAGAUAAAUAUUAGA
	>gi|48714738|emb|AJ748044.1|

Score: 116
	>CLB.CR3.panedited 
	GuuuGAUUGuuuAAuuuuGUUAUUUUUuu
	:|:|:|:|:|:|||||:|::||:::|:|:
	UAGAUUGAUAGAUUAAGAUGAUGGGAGAG
	>gi|48714661|emb|AJ747967.1|

Score: 108
	>CLB.CR3.panedited 
	uuuAuuuuuuuuuuuuAuuuuAuCAuu
	:|:||:|:||:||||:|:|:|||||||
	GAGUAGAGAAGAAAAGUGAGAUAGUAA
	>gi|48714770|emb|AJ748076.1|

Score: 132
	>CLB.CR4.edited panedited
	uAuGUUUUUuAuAuuGUUGUUUUuuuuuGGuuuGuuuGG
	||::|||:|:|: |:::::::||||:|:::|:|||:||:
	AUGUAAAGAGUGGAGUGGUGGAAAAGAGUUAGACAGACU
	>gi|48714745|emb|AJ748051.1|

Score: 168
	>CLB.MURF2.5'edited
	uGuuuGGuuGuuuuAAuuuAGuuuuAuuuuuAuGUUUUGAU
	::|||:::|:||:|||||||:|||||||||||||:||:|||
	GUAAAUUGAUAAGAUUAAAUUAAAAUAAAAAUACGAAGCUA
	>Trypanosoma cruzi strain CL Brener kinetoplast maxicircle

Score: 124
	>CLB.ND3.edited pan-edited
	GuGuuuuGUUAuuuAUuuuuAuGAUAAUGuu
	::::|:|:::|::|||:|:|||:||||||||
	UGUGAGAUGGUGGAUAGAGAUAUUAUUACAA
	>TCKFC46TR

Score: 184
	>CLB.ND7.edited pan-edited
	GGuuuuAuuGGGuACUCuuGAuGAuuuuGuuuuuGGuuuuGuuGAu
	::||:||:|::::||:||:||::|:|||:||||::||||::|::||
	UUAAGAUGAUUUGUGGGAGCUGUUGAAAUAAAAGUCAAAGUAGUUA
	>EMABQ94TF_2

Score: 176
	>CLB.ND7.edited pan-edited
	uAuCGuGuuuGuuuGuuAuGGAuuGuuAUGAuuuGuuGuuuGuGGGuAAU
	||||:|:|:|:|:::|:||::|:|:|:|::|:|||:|||:| ||:||||:
	AUAGUAUAGAUAGGUAGUAUUUGAUAGUGUUGAACGACAGAGACUCAUUG
	>gi|9719372|gb|AF242563.1|

Score: 168
	>CLB.ND7.edited pan-edited
	uGuuuGuuAGAuGuuuGuuuACGuGGuuuuuuAuuGCAuGAu
	::||::|:||||::|:::|:||:|:|||:||||:||||:||:
	GUAAGUAGUCUAUGAGUGAGUGUAUCAAGAAAUGACGUGCUG
	>gi|48714654|emb|AJ747960.1|

Score: 164
	>CLB.ND7.edited pan-edited
	AuCGuGuuuGuuuGuuAuGGAuuGuuAUGAuuuGuuGuuuGuGGGuA
	|||:|:||::|:|:::|:::|:|| |||:|:|::||||:|||::|||
	UAGUAUAAGUAGAUGGUGUUUGACUAUAUUGAGUAACAGACAUUCAU
	>gi|48714676|emb|AJ747982.1|

Score: 160
	>CLB.ND7.edited pan-edited
	uuuGuuAGAuGuuuGuuuACGuGGuuuuuuAuuGCAuGAu
	|:|:|:|||::|:|:::|||:::::|:||||:|||||:|:
	AGAUAGUCUGUAGAUGGAUGUGUUGAGAAAUGACGUAUUG
	>gi|48714753|emb|AJ748059.1|

Score: 160
	>CLB.ND7.edited pan-edited
	GuuuGuuuGAuuAuuuGuAuuGuGAUAuAACCAuuGAGAC
	:|:|:|:|:|:|||:|:||:|:|||||:|||||:|:||||
	UAGAUAGAUUGAUAGAUAUGAUACUAUGUUGGUGAUUCUG
	>gi|48714625|emb|AJ747931.1|

Score: 148
	>CLB.ND7.edited pan-edited
	AUUGuuuGuuAuuGUGuuuuuGuGUuGGuuuAuGUUC
	||::|:|::||:|:::||:|||:::|:||:|||||||
	UAGUAGAUGAUGAUGUAAGAACGUGAUCAGAUACAAG
	>EMAJK77TR_2

Score: 148
	>CLB.ND7.edited pan-edited
	UUuUGAUAGGUUAGAuuAuGuuAGuGuuuGuuGuAAu
	|||::|:|:::||:|::||:|||:||::|||||:||:
	AAAGUUGUUUGAUUUGGUAUAAUUACGGACAACGUUG
	>gi|85718081|gb|DQ343645.1| Trypanosoma cruzi strain CL Brener kinetoplast maxicircle

Score: 112
	>CLB.ND7.edited pan-edited
	uuGuuAGAuGuuuGuuuACGuGGuuuuuuAuuGCAuGAuu
	|::|||: ::|:::|:|||::::: ||:||:|:||::|::
	AGUAAUUAGUAGGUAGAUGUGUUGUAAGAUGAUGUGUUGG
	>gi|48714716|emb|AJ748022.1|

Score: 112
	>CLB.ND7.edited pan-edited
	uuGuuAGAuGuuuGuuuACGuGGuuuuuuAuuGCAuGAuu
	|::|||: ::|:::|:|||::::: ||:||:|:||::|::
	AGUAAUUAGUAGGUAGAUGUGUUGUAAGAUGAUGUGUUGG
	>gi|48714710|emb|AJ748016.1|

Score: 112
	>CLB.ND7.edited pan-edited
	uuGuuAGAuGuuuGuuuACGuGGuuuuuuAuuGCAuGAuu
	|::|||: ::|:::|:|||::::: ||:||:|:||::|::
	AGUAAUUAGUAGGUAGAUGUGUUGUAAGAUGAUGUGUUGG
	>gi|48714694|emb|AJ748000.1|

Score: 104
	>CLB.ND7.edited pan-edited
	uuuAuuGCAuGAuuuAGuuGCCGuuu
	|:||:|:|||:|:|:|::|:||:|::
	AGAUGAUGUAUUGAGUUGAUGGUAGG
	>gi|48714728|emb|AJ748034.1|

Score: 136
	>CLB.ND7.edited pan-edited
	CAuuGAGACCAuuAuuAuGuuGuuuuAuAGuuuGuGAuGu
	||:||||| |||||:||::::::||||||||:|:|:|::|
	GUGACUCUUGUAAUGAUGUGGUGAAAUAUCAGAUAUUGUA
	>EMAAQ84TR

Score: 112
	>CLB.ND7.edited pan-edited
	uAuGuAuAuCAuGUAuGGuuuuGGAuuu
	||::||||:||:::||::|:||::|:|:
	AUGUAUAUGGUGUGUAUUAGAAUUUGAG
	>EMAGB04TR

Score: 108
	>CLB.ND7.edited pan-edited
	uuuuuGUUUUUGGuuuuGuuuGuuuGuuuGAuu
	|::|:::|||::::|:|:||:: :|||:|:||:
	AGGAGUGAAAGUUGAGAUAAGUUGACAGAUUAG
	>EMABQ94TR

Score: 104
	>CLB.ND7.edited pan-edited
	uUGAuGuuGuuuuuGGAuCCGuAGAUCGuuAG
	|||||::|::|::||:|: |:||||||:|:||
	AACUAUGAUGAGGACUUGUGUAUCUAGUAGUC
	>EMABQ94TR_2

Score: 172
	>Esmo.ND8.edited
	uuuGGuuGuuGuuuuAuGuuAuuuGAuuuuuAuuuGuGuuuuG
	|:|::||:|:::|||||::|||:|||:|:||||:::||||:||
	AGAUUAAUAGUGAAAUAUGAUAGACUGAGAAUAGGUACAAGAC
	>EMAD906TR_2

Score: 168
	>Esmo.ND8.edited
	CAuuGuuuGuuAuGuGuuuuuGuuGuuuAGCCAUGuAuuuAu
	|||:::||:|:|::::::||::|::|:||||||||||:|:||
	GUAGUGAAUAGUGUGUGGAAGUAGUAGAUCGGUACAUGAGUA
	>gi|48714624|emb|AJ747930.1|

Score: 148
	>Esmo.ND8.edited
	uGuuGuuuuAuGuuAuuuGAuuuuuAuuuGuGuuuuG
	::||:::|:|||:||||::|:|||:||:|||||:|::
	GUAAUGGAGUACGAUAAGUUGAAAGUAGACACAGAGU
	>EMANP33TF

Score: 124
	>Esmo.ND8.edited
	GuuGuAuuuAuuGuGGuuuuuGuAuGCAuGu
	::|:|||:|||::|::::|:|||||:||:::
	UGAUAUAGAUAGUAUUGGAGACAUAUGUGUG
	>EMAEC50TF

Score: 120
	>Esmo.ND8.edited
	UuAUUGGuGuGGuuuGGAACGuuGuAuuGC
	|:|||::::|:::||:||||:||:|||::|
	AGUAAUUGUAUUGAAUCUUGUAAUAUAGUG
	>gi|48714682|emb|AJ747988.1|

Score: 120
	>Esmo.ND8.edited
	uGGCACCCAAGuuuuuAuuGuuuGGuuGuuGuuuuA
	|::||| |||::|:||||:::|||:|::||||:|||
	AUUGUGUGUUUGAGAAUAGUGAACUAGUAACAGAAU
	>EMACZ60TR_2

Score: 104
	>Esmo.ND8.edited
	uGGuuGuuGuuuuAuGuuAuuuGAuuuuuAuuuGuGuu
	:::|::||:||:||::::|||:: : |:|||:||||||
	GUUAGUAAUAAGAUGUGGUAAGUAGUAGAUAGACACAA
	>gi|48714655|emb|AJ747961.1|

Score: 184
	>CLB.ND9.edited pan-edited
	uuuuAuuGuuuuGuuAGuuuuuuuuuGuuuuAUUGuAUGuuuuuAU
	:||:|::::||::::|:|:||||:||:::|:||||||::|:|:|||
	GAAGUGGUGAAGUGGUUAGAAAAGAAUGGAGUAACAUGUAGAGAUA
	>EMALF94TR

Score: 176
	>CLB.ND9.edited pan-edited
	uuAuuGuuuuGuuAGuuuuuuuuuGuuuuAUUGuAUGuuuuuAU
	:|||:::|||:|:|:::||:|::|:||:|||||||:||:|:||:
	GAUAGUGAAAUAGUUGGAAGAGGAUAAGAUAACAUGCAGAGAUG
	>gi|48714775|emb|AJ748081.1|

Score: 164
	>CLB.ND9.edited pan-edited
	uuAuGUUGuuGuAuAuuuuAuuuuGuuuAuuuuuGUGuAuu
	|:|::||:|:::|:|:|::|||:::|:||::|:|||||||:
	AGUGUAAUAGUGUGUGAGGUAAGGUAGAUGGAGACACAUAG
	>TCGRC69TR

Score: 132
	>CLB.ND9.edited pan-edited
	GuuuuGuuGAuuGuAGUuuuuuAuuuuuuuAuuGuuuuGuuAGuu
	:|:||:|: |:|::|::|||:|||::|:|| ||:|:|:||||:|:
	UAGAAUAGAUGAUGUUGAAAGAUAGGAGAACAAUAGAGCAAUUAG
	>EMAGF40TR_2

Score: 116
	>CLB.ND9.edited pan-edited
	AACGuGAAuGuuuuGAUUUGuuuGGUUUu
	|||:|:||::||:|:|:||:|:|::::|:
	UUGUAUUUGUAAGAUUGAAUAGAUUGGAG
	>gi|48714678|emb|AJ747984.1|

Score: 172
	>Esmo.RPS12.edited pan-edited
	GuuAuAuGCCGuAuuuuAUUUGuAuAGuuuuGuuuGGuGuGuGCGUUGu
	::||:||:| :||:|:||||::||:|::|:::|:|::|:|||:|||::|
	UGAUGUAUGAUAUGAGAUAAGUAUGUUGAGGUAGAUUAUACAUGCAGUA
	>gi|48714656|emb|AJ747962.1|

Score: 164
	>Esmo.RPS12.edited pan-edited
	uGuGuGCGUUGuuuuuuuuGuGGuAuuuuuAuAuuGuCAuu
	|||:|:|:||::|:|:||:::::|||:||||||:|||||:|
	ACAUAUGUAAUGAGAGAAGUGUUAUAGAAAUAUGACAGUGA
	>gi|48714664|emb|AJ747970.1|

Score: 148
	>Esmo.RPS12.edited pan-edited
	uAuuuAuuAuAGAAGGuGGuGGuuuuAuuGAuuuACC
	||:||||:|:||||::||:::::|||||::|||:|||
	AUGAAUAGUGUCUUUUACUGUUGAAAUAGUUAAGUGG
	>EMACW52TR_2
