# Supplementary material for: A population study of the minicircles in Trypanosoma cruzi: predicting guide RNAs in the absence of empirical RNA editing
Source: BMC Genomics. 2007 May 24;8:133. doi: 10.1186/1471-2164-8-133 (PMC1892023; doi:10.1186/1471-2164-8-133)
Supplement: Additional File 5 — This file lists the most likely gRNA sequence from each T. cruzi minicircle sequence as predicted using the HMM. FASTA format. An 85% accuracy is expected for those variable regions that do contain gRNAs. The fraction of variable regions that do not contain a functioning gRNA is not known, and for this reason some of these sequences may represent false predictions. [file 1471-2164-8-133-S5.fas]

>gi|48714775|emb|AJ748081.1|
TCACTTTATCAACCTTCTCCTATTCTATTGTACGTCTCTACACACGTC
>gi|48714774|emb|AJ748080.1|
CTCTCCAATGCTATCCTATCTATACCTGTCTCTTGTTCTCATCTATCCGC
>gi|48714773|emb|AJ748079.1|
TAACTTAAATCCTCTTGCTGCTATCATTTCATATCGTGATTAAATATCGT
>gi|48714772|emb|AJ748078.1|
TACATCGCGAATTACCTCAATTACGACAACCATAATGAATCATACACCG
>gi|48714771|emb|AJ748077.1|
CTCATTCTTATTGTTTGATCAAATTATCACT
>gi|48714770|emb|AJ748076.1|
TGTCAACCTATAATCATTAA
>gi|48714769|emb|AJ748075.1|
TCCTCATTTTGCCCTCTGTTG
>gi|48714768|emb|AJ748074.1|
CTCTGMGTTGTATAGCATCTCAAACTTCAAGCAACATTCATCATTCAT
>gi|48714767|emb|AJ748073.1|
CGTATCATCTATCTGTTTCAATCATCCATTCAACTTCACGTGT
>gi|48714766|emb|AJ748072.1|
CCCCTCTTACACTAACTACCCCTCTTATACGCTAACTATCCC
>gi|48714765|emb|AJ748071.1|
CTCATCTTGACTACACTCATTAGAACGATTACATTATCACGAAACTGTC
>gi|48714764|emb|AJ748070.1|
TCTCACTGTTACATGTTCAACGATTATCATAAAACGT
>gi|48714763|emb|AJ748069.1|
TGATAATCAACTATGACATCTCACAAGTTATATATCTATGTG
>gi|48714762|emb|AJ748068.1|
TATTATAGACACACATTACTATACATAAATCTAACCACTACCTGTAGCAA
>gi|48714761|emb|AJ748067.1|
TCACTCACTCAATACTACTAAACTTCCTCCTCGTTATTAAAG
>gi|48714760|emb|AJ748066.1|
CTCTCTACTATCTAACCACAAACTACAACTGACTCTGTCT
>gi|48714759|emb|AJ748065.1|
AACTTCATACCTCAATCTAACTACAACCATTCATTAACATACTACTCAC
>gi|48714758|emb|AJ748064.1|
AACTCATATCATAAACTAACCTATCACCTGCACAC
>gi|48714757|emb|AJ748063.1|
TGTAATAACACAGTATCAATTCTATCCTCATCTACCATCTTACAGAACT
>gi|48714756|emb|AJ748062.1|
TCACTCACTCAATACTACTAAACTTCCTCCTCGTTATTAAAG
>gi|48714755|emb|AJ748061.1|
TATTATAGACACACATTACTATACATAAATCTAACCACTACCTGTAACAA
>gi|48714753|emb|AJ748059.1|
CTCAACATTCTATCAGACATCTACCTACACAACTCTTTACTGCATAAC
>gi|48714752|emb|AJ748058.1|
TGTAATAACACAGTATCAATTCTATCCTCATCTACCATCTTACAGAACT
>gi|48714748|emb|AJ748054.1|
GAACATACATCCACTATTCTATGCCATCTTCTTGTACCAC
>gi|48714747|emb|AJ748053.1|
TATTATAGACACACATTACTATACATAAATCTAACCACTACCTGTAACAA
>gi|48714746|emb|AJ748052.1|
AGATTCGACATCAAACAATTCATTATACACTCACTAACATTAATG
>gi|48714745|emb|AJ748051.1|
TACATTTCTCACCTCACCACCTTTTCTCAATCTGTCTGAATACATATGTC
>gi|48714744|emb|AJ748050.1|
GCTTAACCACTTCATTCAAAC
>gi|48714743|emb|AJ748049.1|
CAGCATCATCATCTTCTCTCACCTTATAATCTGATACGTCACTACT
>gi|48714742|emb|AJ748048.1|
TTCTATTAACTTCACAACTCTACTGTCTCACAGTCTGTCATACACCCATC
>gi|48714741|emb|AJ748047.1|
TATTATAGACACACATTACTATACATAAATCTAACCACTACCTGTAACAA
>gi|48714740|emb|AJ748046.1|
TAATCATATTCTACACACCGCTTTCTATCTTATCTTTCTGTAACATAC
>gi|48714739|emb|AJ748045.1|
TCACTCACTCAATACTACTAAACTTCCTCCTCGTTATTAAAG
>gi|48714738|emb|AJ748044.1|
CACATCCTCTATCCCTTATCTATTTATAATCTGTCTCTACTG
>gi|48714737|emb|AJ748043.1|
TCTATCTTATTCTATCTCATACACACTCAATCAGTTTTATC
>gi|48714736|emb|AJ748042.1|
TCTATCATATACAAACACACGTCTCATCTTTCTGTACATACCCATCGCC
>gi|48714734|emb|AJ748040.1|
CATGCAATAACCCCTCACACATGAATAAACACCTCACCTCTTTGTAT
>gi|48714731|emb|AJ748037.1|
TCATCATCACCTCACCTATCATCATCACTGTATACTAACTATATATCAC
>gi|48714729|emb|AJ748035.1|
CATACATTCTATTTCTTCTCTGTCCACTTATCACCTTG
>gi|48714728|emb|AJ748034.1|
CACACCTCAAATACACTCATAC
>gi|48714716|emb|AJ748022.1|
TCTAAACAATACTATTCAAACTAACAACTTAAGCTCCCTATCCACACCCT
>gi|48714715|emb|AJ748021.1|
TTTAACATCTCAAGTGAACTCATAATCTCTTACTCC
>gi|48714714|emb|AJ748020.1|
CATACATTCTATTTCTTCTGTGTCCACTTATCACCTTG
>gi|48714712|emb|AJ748018.1|
GGCTAACATCCTCTAACTCCCTACATTTTCTTTTTGTCTCTTCCATC
>gi|48714711|emb|AJ748017.1|
ATTTATCTTCATCCATCATCC
>gi|48714696|emb|AJ748002.1|
TCTACTCTTTGTAACATAATTTTAAAATTGATAATGAACAAACATCATGT
>gi|48714694|emb|AJ748000.1|
TCTAAACAATACTATTCAAACTAACAACTTAAGCTCCCTATCCACACCCT
>gi|48714691|emb|AJ747997.1|
CATACATTCTATTTCTTCTCTGTCCACTTATCACCTTG
>gi|48714690|emb|AJ747996.1|
CACAACAAACTCGTACATATCATTTCACAACACCTTTTGG
>gi|48714686|emb|AJ747992.1|
CAATACGTTATCATCCACTATACTCAATTCTATGTCTCCAT
>gi|48714683|emb|AJ747989.1|
CTAACCGATAAAACATATATTAG
>gi|48714682|emb|AJ747988.1|
GGCATCATTAACATAACTTAGAACATTATATCACAAGTCATCTATTCG
>gi|48714681|emb|AJ747987.1|
GTCATACTCAACCCCTCTTACTATAATCTATCTATCTTGAC
>gi|48714680|emb|AJ747986.1|
TCACTTACTCACCTCAATCATCTATCTAATCTCATGCATACATCACACTC
>gi|48714679|emb|AJ747985.1|
CTGTACAAACAACTTCAATG
>gi|48714678|emb|AJ747984.1|
ACATTCTAACTTATCTAACCTCATCCTCTGTGATAATACATGTCACACTC
>gi|48714677|emb|AJ747983.1|
GCCATTTCAGAATATTCTAT
>gi|48714676|emb|AJ747982.1|
TACCAAGTATGTACATAATC
>gi|48714675|emb|AJ747981.1|
CACAATCACACTACAAAACTCTCTTCATGTATATAACCCGTGT
>gi|48714674|emb|AJ747980.1|
TACAGAACTCTAAACTTACACAAACATTATCACAGACTATCC
>gi|48714672|emb|AJ747978.1|
CACAATCACACTACAAAACTCTCTTCATGTATATAACCCGTGT
>gi|48714671|emb|AJ747977.1|
CTAACTGAACTCTCACCTTTACCACAACTCAAATACCACCTGTGTTATAC
>gi|48714670|emb|AJ747976.1|
TACAGAACTCTAAACTTACACAAACATTATCACAGACTATCC
>gi|48714669|emb|AJ747975.1|
CGTTATCATCCCTTTCACAACCTTCAAATTCTGAATCTACTAGTGCATC
>gi|48714668|emb|AJ747974.1|
TGCCAAGATAAACATACACAACATCACATACTACACCCACGGATCC
>gi|48714667|emb|AJ747973.1|
TTACCATGATTACACTCTATACAACCACATAGACATTATTAAACCTC
>gi|48714666|emb|AJ747972.1|
CTTACAATCTACACTATCATCATTACAAACTATTCACATC
>gi|48714665|emb|AJ747971.1|
TGGGAACATTGAAATTATTATACTG
>gi|48714664|emb|AJ747970.1|
CTTTACCATGATACAATGACAATTCAACTGTATACATTACTCTC
>gi|48714663|emb|AJ747969.1|
CTAATCATCAACAGAATACTTACTAACTTTCATCTATTTTGTCTCAAACC
>gi|48714662|emb|AJ747968.1|
TAATTATCAATCATACACAATCTTCCTTATCACAATTTATCCATATC
>gi|48714661|emb|AJ747967.1|
TCTAACTATCTAATTCTACTACCCTCTCTATCATTATCTG
>gi|48714660|emb|AJ747966.1|
GTATCCACTAACAATAAATCACTACATACTCACCAGCACTAGTAGTATT
>gi|48714659|emb|AJ747965.1|
CTCATGTACACACCTAACACACCTCTCTTCAACACACTCAAGAACACC
>gi|48714658|emb|AJ747964.1|
TCTACCACACAGTCTATACTATATTTACGAATTTATGATTCTACG
>gi|48714657|emb|AJ747963.1|
ATCTACTCTTACCTCTCATCATCTATTATTACAACCGC
>gi|48714656|emb|AJ747962.1|
CATACTATACTCTATTCATACAACTCCATCTAATATGTACGT
>gi|48714655|emb|AJ747961.1|
TCATTATTCTACACCATTCATCATCTATCTGTGTTACTGACATCTATC
>gi|48714654|emb|AJ747960.1|
TCATCAGATACTCACTCACATAGTTCTTTACTGCACGACATCATCACC
>gi|48714653|emb|AJ747959.1|
TGTACACACCTAACACACCTCTCTTCAACACACTCAAGAACACCACATC
>gi|48714652|emb|AJ747958.1|
CCCACCTACCATATACCCATCTATAGTATATATCTTTATC
>gi|48714651|emb|AJ747957.1|
CACTCTACACATACCTCTCTAGATATACTCTTGTTGTATCTCTCACGCT
>gi|48714650|emb|AJ747956.1|
CTATCTTACTCATTCTACTACTC
>gi|48714649|emb|AJ747955.1|
CACCCACCTACCATATACCCATCTATAGTATATATCTTTATC
>gi|48714648|emb|AJ747954.1|
TTCAACATTTAAGAATCATCACT
>gi|48714646|emb|AJ747952.1|
CATACTCAACTATACTACACCACTACACAGTCAAACTAGTACATAAGAGT
>gi|48714645|emb|AJ747951.1|
TCAATCATCACCTCAAAACTCAAATCAGTTCTCCTCGCCATCATC
>gi|48714644|emb|AJ747950.1|
GTTAACAAATTATAACAACACTCTACACATACCTCTCTAG
>gi|48714643|emb|AJ747949.1|
TGTAGACACCATCATCATTACACGCTACATAACTATACTC
>gi|48714642|emb|AJ747948.1|
CTATCTTACTCATTCTACTACTC
>gi|48714641|emb|AJ747947.1|
ACTTATGCACACCTTACCAAACTAACACAATTACACAT
>gi|48714640|emb|AJ747946.1|
CTGGCGTACTATCTTACTCATTCTACTACTCAC
>gi|48714639|emb|AJ747945.1|
CTATAACCAAATCCATAACA
>gi|48714638|emb|AJ747944.1|
CTCTATCTAATCTATCTCAACACCTCACACATCATACACCTGTATGTAC
>gi|48714637|emb|AJ747943.1|
CTCTACTATCACACTCCAAACTCACTCAACCCATTGACACATAC
>gi|48714636|emb|AJ747942.1|
CTCACCTATAAACTTACTCCATAACCTCTTACATAGTATCCTCAACTAT
>gi|48714635|emb|AJ747941.1|
CTTTCATCTCTTACTTACCATCACTACTCTATCATCTACCATCACAGTT
>gi|48714634|emb|AJ747940.1|
CTATACACACCTCTCACTCCCAACTCTCTAC
>gi|48714633|emb|AJ747939.1|
GTATCTCAACATAACTATATAACAAACTCTATCTCGTCTCCAACCAACTC
>gi|48714632|emb|AJ747938.1|
CATCGAACTATACATAACTC
>gi|48714631|emb|AJ747937.1|
CTTTCATCTCTTACTTACCATCACTACTCTATCATCTACCATCACAGTT
>gi|48714630|emb|AJ747936.1|
ACCACAATCTATCTAGCTTACTAACAAACAAATTATACTCACCTGT
>gi|48714629|emb|AJ747935.1|
ATAACTCTCCAACACATACTCTACTTACGCATGTATACCACGTCACATT
>gi|48714628|emb|AJ747934.1|
CCACAATCTATCTAGCTTACTAACAAACAAATTATACCCACCTGTT
>gi|48714627|emb|AJ747933.1|
CTGATACGTCATATATCAAA
>gi|48714626|emb|AJ747932.1|
CTCTACTATCACACTCCAAACTCACTCAACCCATTGACACATAC
>gi|48714625|emb|AJ747931.1|
TCTATCTAACTATCTATACTATGATACAACCACTAAGACTAGATAC
>gi|48714624|emb|AJ747930.1|
TCAACTACTAACACCACCATAACAACAATACGTTACCCACCCACACCACA
>gi|48714623|emb|AJ747929.1|
TCACATGCTCACCTCTTATAATACAAATTCG
>gi|48714620|emb|AJ747926.1|
GTATCCACTAACAATAAATCACTACATACTCACCAGCACTAGTAGTATCT
>gi|48714619|emb|AJ747925.1|
GCAACTAACTAACAACCATA
>gi|48714618|emb|AJ747924.1|
CTATAAAACAATCTCTCACATACAGATAAACATCTTGTTCTCTTGTACAC
>gi|48714615|emb|AJ747921.1|
CGTATATACAATTCCAATACACTACCACTAATCATCACCTTCATATCTAT
>gi|48714614|emb|AJ747920.1|
GTACATTATCTATCTACACC
>gi|48714613|emb|AJ747919.1|
CTTACATTCTATCCTACCTTCCAACTCACACCCCGTAATCTT
>gi|48714612|emb|AJ747918.1|
CGTATATACAATTCCAATACACTACCACTAATCATCACCTTCATATCTAT
>gi|48714610|emb|AJ747916.1|
CTTTCTATCTCAACTCACTATCATCCACTACATTATCCTACTTCAC
>gi|48714609|emb|AJ747915.1|
ATACTCTTCAACTCTCTATACACTCTCTTTATCTTTCTTAC
>gi|48714608|emb|AJ747914.1|
CTTATCATTATCATCGAACC
>gi|9623134|gb|AF239913.1|
CCACCCATCTCTTACTAAAGACACAAATATCATAG
>gi|9719372|gb|AF242563.1|
GTATCATATCTATCCATCATAAACTATCACAACTTGCTGTCTCTGAGT
>gi|9719371|gb|AF242562.1|
TTCTACACTCATTCATAACATCATACTCTACCACTCAGTTCAATGTTC
>EMANP33TF
ACCTCATGCTATTCAACTTTCATCTGTGTCTCAACT
>EMAFH55TR_2
TCACTTTATACTATCTGACTCTTATCCATGTTCTG
>EMAD906TR
CACTCTATCACATTCATAACCAACTTTATCACAGTGAATTCTCATCTATG
>EMABB50TF
CAGTCACACAAACAACATTATCACTTACAATGTACTCGTCAACATAGT
>EMABQ94TR_2
CTTGATACTACTCCTGAACACATAGATCATCAGTTCTCATCCTCAGTC
>EMAKS67TF
TCACTGATAATAAACTCACTCATC
>EMAGB04TF
TTCACTCACCTACTATCATCTTTATCTAGTATATCCTCATTATCACAGT
>EMAJK77TR_2
CATCTACTACTACATTCTTGCACTAGTCTATGTTCTCTCACT
>EMAC65TR
CATACTCCTCTTCTCTAACTTACCCACTTATCTCATGTATGTTCTGTATC
>EMAPO74TR
CTTACTCAACTTACTGATATACACATTTTATCTATTCACCAACATACGTC
>EMALF94TR
TCTAGTAACTTCACCACTTCACCAATCTTTTCTTACCTCATTGTACATC
>EMACW52TR
CACTTTCTTCACTTCTCATCC
>EMAAC12TR_2
GTAACATAACTTATCTCACTAACAACCTCATCACATTATCTAGGTATAC
>EMAA679TR_2
CATATCAAATTTCAACATGTATTCTAACTCCACTAATTATAATTCTGTGT
>EMACX65TR_2
TTCTCTTGTATGTCATTCATCT
>EMAEC50TF_2
CATAACACCAAAATATCACACATTATCTAACTCACTTGTGCC
>EMAKZ02TR
ACATCAGATTCAAACTATCATTCTACTACCTATCACATAATTATAG
>EMAPZ70TF
TATCATATTGAATCAGAATTATAACTATATTGAACACTAACTG
>EMAH436TF
CAAGAATATCATGTCAAATTTATCTT
>EMAL379TR_2
TATGTAACAAATTCTACTAAACACCCTCGACAACTTTATTTTCAGT
>EMAPZ59TF_2
TAGTTCTATCTTGTCTTCAACCAACTCAT
>EMAHU06TF
CTATATTACAATCTCAAATCTACACTTTATCACACCTCATCACATGT
>EMAIQ05TR
TCAACTACTAACACTTACACAATCTATCACAGAAG
>EMAOB41TR
TTTCAAGATACAGTTATTAAC
>EMAK121TF
GAACGTCATCTATATAATCTTATCACATGTATTCTTGTTCAACATATGT
>EMAQ923TF
CTGATTACAATGAATCTACTCTCACTTTC
>EMAQ923TR_2
TCTCCTACTATCTTTATTATACTGTTAGCATCAC
>EMACZ60TR_2
TCAAAGAGACAACATAAATATCTATAACACACAAACTCTTATCACTTG
>EMAL379TR
CATTCAACTAACACTTACACTATGATCACCTCACATATACTAATGTACAT
>EMAGF40TF
TTATCAAGTTCAACACATAATTACACTTCCATTCTCTATCGG
>EMAGF40TR_2
ACATTCATTTACAATCTTATCTACTACAACTTTCTATCCTCTTGTTATC
>EMANI27TF
TATCTCTAACATAACTAACACATATTATCCTCAGTTTATTCTCTCCG
>EMAHH36TF
TCTACCCTCATTCTCTTCTCCTAACTTCACTTTATCATGTTAAC
>EMAC65TF
CAACTTATGATCAACATTCCAAAACTAAATATCGTCTGTTATCATTATG
>EMABQ94TF
GTGTACATTAAATAACCAATC
>EMAIL06TF_2
TAAATCATCTTTCACTCAATACTACTAAACTTCCTCCTCGTTATTAAAG
>EMAHH36TF_2
AGTATAGAGTAATATCACAGTAATAACACACCTCTCATCATCGTTATC
>EMAQ923TR
GCAAATGTATATCCAGTATAACTGATAACAGTATCATTAAG
>EMAKS67TF_2
CTAATCATCAACAGAATACTTACTAACTTTCATCTATTTTGTCTCAAACC
>EMAGA22TF
ATCAATCAAATTTCTTAATGACACTCTCCAAACTATCCAACTTGTC
>EMABQ94TR
ATTCTACTATCCTCACTTTCAACTCTATTCAACTGTCTAATCTCT
>EMAA679TF
GTATACCTATCGTAAACATCCACATAACTGAATACTCAAG
>EMACW52TR_2
TCACACAATACTTATCACAGAAAATGACAACTTTATCAATTCACCG
>EMAKF44TF
CTCTTTAGATTATACACAAGAAACATCAACTATCCCATCTATCAG
>EMAD906TR
ACCAACATTCTATCAGTTTAATCATACCACAACATATCCATCACAACAG
>EMAGB04TR
TACAGTGATTACAGAAACAT
>EMAIL06TF
CTGTAATAACACAGTATCAATTCTATTCTCATCTATCACCTTACAGAACT
>EMAEC50TF
CAGAATCAGTAATCATTATAC
>EMAAC12TR
CATCTATCATCTGAATTATCAATCACTATCCACTACATCAAATTATG
>EMAOB41TR_2
CATCATAATTTGATATCATT
>EMAA679TR_3
CTAATTAAACTTTTTTTTCCCCCTTTCCTACTCACAATTTAAATTCTT
>EMAAQ84TR
CTGTACACATTTACATAACACACTGAGAACATTACTACACCACTTTATAG
>EMAKF44TF_2
CATCTCTTAATTCTCTAAACTCTTTTCTTGTTTCTTCTACATC
>TCGDK28TF
GTCTCTAACCTAAGTCTCTCTGCTATTATCATTTCGT
>TCIQB81TF
TTATTCACAACACTCCTTACCATAGTTTTCAATTCACATCAATCATCATT
>TCKFC46TR
ACTGAACACTCTACCACCTATCTCTATAATAATGTTGTTCTAATCATAG
>TCHRJ86TR
TCACTACCACTATCTACTTCTTACCTCACGTCAGACCTTCATTATAG
>TCWFB78TF
TCATCATCACCTCACCTATCATCATCACTGTATACTAACTATATATCAC
>TCKDT77TR
CATGCAATAATCCCTCACACATGAATAAACACCTCACCTCTTTGTAT
>TCMD963TF
CTTAAATCTCACCATCACTATCACCTTACATTACGATCAACC
>CLAR006TR
CTTACAACTTTACCATGTCATCACTCACCAAAAATCCTCACGTTCACTTC
>TCKIA81TR
TCTTATCTCTACTACAATCTGAGTATCGTCTATGTTCTACTACCC
>TCIOU55TF
TAAATATACTTCCATCATTTCTTCTATACTCCAAAAACTTATATCGCCTC
>TCOTO59TR
TCATTATCTCTCCTGTGATATCTTTATAGTGTCACATGCATACT
>TCGGD45TR
CTTTAGAATTCATCATCATTATCTACCCCTGAATCACATTGAATCCC
>TCHRM63TF
AACGTCATCGAACACTACCCTACCTAACCTGTTATCAGTGAACAAC
>CLANL19TF
GTAAATCAACACTAAACACATACCCTCTCACCAAGTACTGCTAC
>TCGQN08TF
CTTATATCCATCACTTTATATCACCTCTTTGTACTATACATCAAG
>TCHSZ37TF
GTCTCTATATAACTTTCAAGAACACATTTATAGTCTATCTCCACACCGT
>TCTCX06TF_2
TTTCTTGTCACACCCCTCAGAACATTTCTCTTTATCATCTTAGGTCTAT
>TCGSW55TF
TCATTCTACGACTACTACAACATTCTTTATACACTCTCCCATCTATCACT
>TCKDU54TR
TTGAATGCATCAAACAATAT
>CLAJ566TF
TCTATCTTATTCTATCTCATACACACTCAATCAGTTTTATC
>TCGES58TR
CTATCATCATAAACCATCTATCTGCTCCAATCACTTATCTAATTCTCCG
>TCGKU15TR
TCTACACCATCAAATCATCGACTGTATCCATACTATACC
>TCGRC69TR
TTATCACACACTCCATTCCATCTACCTCTGTGTATC
>TCSGJ18TR
TCTATACTGCCACATTATCAACTGTACTCGACACTATC
>TCGG08TF
TACTATAACTGATACAAACTTC
>CLAKB84TR
AACTTCATACCTCAATCTAACTACAACCATTCATTAACATACTACTCAC
>CLAKN58TF
CTTAAGATCTCTTACCCTCGTTATCATCCACATATTATCTGTGTTATATC
>CLARU11TF
TTTAACTAAATACATCCATTACCCAAACATTCTACTCTTGTCAATGCAC
>TCTD51TR
CATTCACACAAACATATTCTATCCTCTATGTCATAGTTATAATTACC
>TCOJW52TR
AATCAACATATCATCACCACTTCTATCACTGTATACAAG
>TCKFB60TR
TCTATATAGCACCATCATAACTCACAAAAGTTTATCACTGCCACACATC
>TCGSL26TR
CTAACATTCTCTAACTTTCCATATTTCTTTCTCGTCTCACATATTATCAT
>TCHQC42TR
AACCATCTTCTCCATACTTCACCTATCCACATCTCGTTTCTACTGTACGT
>CMAKD28TR
CTCAATTTACAAATCATTAACTACACTCAATTCTCTCCATCACGATTT
>TCSIZ06TR_2
TAAATCTCTAGTACACATTTATCCTCACACTGTAAGTTAACTCTTG
>TCGNE14TF
TACATCTACCACCTGAACACTTTATCCTCGTCAACATATGTTCT
>TCGUJ63TF
CATAACAATAACAATACTCCATCTCTAAACCACTAACCAACAACAAACAC
>TCTEG24TR
CTATCTTATCCTTCTCCTCTACCTTAAAACTTGATATGTC
>TCWCK56TF
TCTATACAAACAATCTCAATGAACATATTCTTGATACAC
>TCHHE92TR
CTCTACTTCACTACACATTAACACATTATACACTACCTCTATCTACACC
>CLAOS79TR
TATACACTACTACAAACCACTACATTATCACTACCCATCTATC
>CLATV38TR
CATAAAGAACATACATCCACTATTCTATGCCATCTTCTTGTACCAC
>TCTC06TF
CTGAGTAACAAGTGTATACAGTAATCACACAG
>TCKEU59TR
TTTTAACTGTCATCTAGTACCACTCTATTCAACTCATAATCAGTG
>TCHRM63TF_2
ACCTAACTCAACTTTATACCACTACATTACTTATCTAAACTCGTATC
>CLAM180TF
TTATCTTCATCCATCACCTA
>TCTBV68TF
TATATACTACCACTATCATCACACACATTACCATCTCACTTTTATCTTC
>TCSPG23TF
CTATAATCTACTAGCCAATAACAACTTTACGAATGACTCTCTT
>TCTCF39TR
CATAATCAATCACACTCCACATTCTCATCACAAATTATTCATCTTG
>TCPMD13TFB
TGACACATATTCAACATAACACTCTATTACTCTATCTCTTGTCTCTATT
>CMAU892TF
AACTCATATCATAAACTAACCTATCACCTGCACACCACTAACTCTAAATC
>TCSDB52TF
TTTCTACTCTTTCATCTTCACCCACCACTATCATTACG
>TCKIE52TF
CTAATTTCACTGTTACAATCTACGCCACTTGACTTATATAGTTCAACTCT
>TCSPI83TR
CTCACTAATCTTCTACTCCTGTAAACTCAATCATAG
